# Supplementary material for: Insights into Porphyromonas somerae in Bladder Cancer Patients: Urinary Detection by ddPCR
Source: Microorganisms. 2024 Oct 10;12(10):2049. doi: 10.3390/microorganisms12102049 (PMC11509927; doi:10.3390/microorganisms12102049)
Supplement: Supplementary file 1 [file microorganisms-12-02049-s001.zip]

Archive with 1 entries (1 files):
- microorganisms-3218185-supplementary.pdf
